# Supplementary material for: Structural Investigations on 2-Amidobenzimidazole Derivatives as New Inhibitors of Protein Kinase CK1 Delta
Source: Pharmaceuticals (Basel). 2024 Apr 7;17(4):468. doi: 10.3390/ph17040468 (PMC11054282; doi:10.3390/ph17040468)
Supplement: Supplementary file 1 [file pharmaceuticals-17-00468-s001.zip]

Archive with 4 entries (4 files):
- Supplementary_Materials.pdf
- Video_S1.mp4
- Video_S2.mp4
- Video_S3.mp4
